# Supplementary material for: Diagnostic Methods and Risk Factors for Severe Disease and Mortality in Blastomycosis: A Retrospective Cohort Study
Source: J Fungi (Basel). 2021 Oct 20;7(11):888. doi: 10.3390/jof7110888 (PMC8619313; doi:10.3390/jof7110888)
Supplement: Supplementary file 1 [file jof-07-00888-s001.zip]

Archive with 1 entries (1 files):
- jof-1384285-supplementary.pdf
